# Supplementary material for: Inhibition of human-HPV hybrid ecDNA enhancers reduces oncogene expression and tumor growth in oropharyngeal cancer
Source: Nat Commun. 2025 Mar 26;16:2964. doi: 10.1038/s41467-025-57447-9 (PMC11947173; doi:10.1038/s41467-025-57447-9)
Supplement: Supplementary file 4 — Source data [file 41467_2025_57447_MOESM4_ESM.xlsx]

## Sheet: Uncropped Western blot
Fig. 4C						Fig. 4D
Fig. 6C
MYC
E6
E7
GAPDH

## Sheet: Fig. 4B
Fig. 4B
Relative expression of Cas9/ACTB
NonT_dox(-)		NonT_dox(+)		S1_dox(-)		S1_dox(+)		S2_dox(-)		S2_dox(+)
1.05	0.96	4.62	6.07	0.95	0.98	4.71	9.54	1.03	0.86	3.01	3.44

## Sheet: Fig4E-G
Fig. 4E-G
Proliferation assay results targeting the nontarget control (nonT), S1 enhancer, and S2 enhancer in HMS001, SCC154, and NOKSI
Fig. 4E
HMS001_nonT
doxy(-)												doxy(+)
2.12885	1.80675	1.23385	1.73287	1.58044	1.55514	1.33358	1.84316	1.27173	1.27826	1.16855	1.32736	1.42666	1.36451	1.7587	1.43644	1.47295	1.44707	1.82297	1.65035	2.02961	1.46313	2.44125	1.84427
HMS001_S1
doxy(-)												doxy(+)
1.66147	1.64302	1.69982	1.73346	1.94284	1.84385	1.75558	1.5874	1.62609	1.52784	1.58297	1.5259	1.75277	1.76985	1.47546	1.55027	1.49706	1.73995	1.6358	1.6882	1.6878	2.51388	1.79475	1.66761
HMS001_S2
doxy(-)												doxy(+)
1.12801	1.13768	1.16117	1.1614	1.10103	1.11736	1.13524	1.12274	1.1205	1.1694	1.17103	1.11508	1.11045	1.1331	1.11676	1.07589	1.13041	1.12335	1.11502	1.06876	1.13519	1.0957	1.09263	1.07202
Fig. 4F
154_nonT
doxy(-)												doxy(+)
1.61461	1.68476	1.56895	1.62255	1.58491	1.64396	1.70337	1.61791	1.56052	1.59786	1.60436	1.55073	1.52329	1.7934	1.52123	1.63178	1.62594	1.77333	1.531	1.66444	1.79824	1.87059	1.53843	1.68443
154_S1
doxy(-)												doxy(+)
2.11276	1.98505	2.53046	2.63206	2.30949	2.31168	2.28206	2.27848	2.30861	2.35921	2.29438	2.40477	2.04645	2.61035	1.81317	1.66726	3.47655	2.11854	2.38589	1.61994	2.43356	2.9699	2.10069	1.43597
154_S2
doxy(-)												doxy(+)
1.47112	1.54964	1.5217	1.58604	1.56332	1.5822	1.58519	1.56807	1.47546	1.55091	1.62476	1.70518	1.71395	1.72452	1.66051	1.57484	1.70313	1.73486	1.68631	1.62274	1.57997	1.55476	1.49925	1.47105
Fig. 4G
NOKSI_nonT
doxy(-)												doxy(+)
1.81773	1.6166	1.43987	1.66486	1.59619	1.61035	1.9006	1.87668	1.3302	1.82485	1.81954	1.50695	1.71224	1.77021	1.58344	1.46482	1.7603	1.72256	1.87523	1.60361	1.29009	1.56304	1.62973	1.35218
NOKSI_S1
doxy(-)												doxy(+)
1.91569	2.34578	2.41469	1.9606	2.1258	2.51956	2.25882	2.20373	2.30765	2.30669	2.22632	2.41294	2.39961	2.08123	2.13505	2.24316	2.36558	2.36046	2.10369	2.37894	2.05229	1.96805	2.42563	2.23938
NOKSI_S2
doxy(-)												doxy(+)
2.23141	1.97957	2.59502	2.1987	2.15643	1.87357	2.52227	2.24024	1.78233	2.32927	1.88794	1.51224	2.123	2.43289	2.06373	2.4044	2.27036	2.39792	2.26799	2.44604	2.35171	2.23552	2.2368	2.30084

## Sheet: Fig.6B
Fig. 6B
HMS001_JQ1_MYCqPCR_JQ1treatment_010623
DMSO				10nM				100nM				1uM
1.08	0.92	0.96	0.97	0.96	0.81	0.8	0.84	0.32	0.3	0.38	0.3	0.24	0.2	0.25	0.25
HMS001_JQ1_E67_qPCR_JQ1treatment_010623
DMSO				10nM				100nM				1uM
1.04	0.96	1.04	1.08	0.91	0.91	0.84	0.87	0.13	0.09	0.15	0.15	0.14	0.12	0.14	0.07

## Sheet: Fig. 6D
Fig.6D
Proliferation assay using JQ1 for HMS001 and SCC154
HMS001	HMS001_JQ1_12000_091522
DMSO	10nM	100nM	1uM	10uM
1.4875	1.9522	1.52023	1.02942	0.805461
2.09972	1.62319	1.19558	0.922972	0.699487
1.33748	1.51977	0.951369	0.862206	0.583622
1.03588	1.01435	0.79192	0.568786	0.496786
0.992811	1.3474	0.782136	0.550149	0.536414
SCC154	154_JQ1_4000_091522
DMSO	10nM	100nM	1uM	10uM
2.48486	1.63893	1.76662	1.63761	1.3318
2.26189	1.66462	2.33298	1.53024	1.53232
1.84009	1.57745	1.76492	1.4666	1.38473
1.55718	1.76087	1.48096	1.33787	1.33445
1.14398	1.32295	1.40383	1.07105	1.03706

## Sheet: Fig.7C-D
Fig. 7C				Fig. 7D
Tumor volumes of each condition (average)				Tumor volumes of each condition (each sample)
using same cohort
	PDX_A_JQ1_100622
		Vehicle						JQ1
dys	0	214.44	125.403	172.757	142.227	199.761	160.097	84.3328	142.842	185.985	129.637	158.48	201.731
	1
	2	195.13	265.041	367.342	199.875	272.48	110.171	55.4951	179.18	195.383	138.571	97.5086	132.13
	3
	4
	5
	6	460.948	330.429	510.9	349.177	343.59	391.648	81.0395	85.355	195.692	127.339	101.017	226.355
	7
	8
	9	444.432	593.235	646.843	515.472	462.778	429.821	150.601	190.166	208.49	225.158	227.124	218.372
	10
	11
	12
	13	639.917	673.572	642.631	537.104	580.822	375.759	135.669	210.646	314.333	180.817	126.669	157.647
	14

## Sheet: Fig.7E
Fig. 7E
Tumor weight of each condition
PDX_A	JQ1_PDX_A_weight_101822
Vehicle	JQ1
433.7	120.1
460.2	178.6
597.2	194.5
424.3	178.9
506.3	154.8
275.8	218.9

## Sheet: Fig.7F
Relative expression
E67/ACTB
qPCR_PDXA_JQ1_2w_031823
Vehicle										JQ1
0.98	1.02	1	0.95	1.05	1.08	1.42	1.51	1.31	0.68	0.55	0.49	0.41	0.54	0.48	0.51	0.49	0.44	0.38	0.42

## Sheet: Fig.7H
Fig. 7H
Tumor volumes of each condition (each)
PDX_C_JQ1_012623
		Vehicle						JQ1
days	0	160.85	94.8593	149.628	167.057	96.1893	117.381	90.6119	185.684	135.081	118.847	159.656	126.64
	1
	2
	3	148.002	143.692	130.924	156.56	123.297	138.521	51.698	110.014	71.6582	126.801	146.006	99.7848
	4
	5
	6
	7	134.876	110.967	50.8917	91.6088	244.455	95.3316	30.9991	116.582	91.1889	88.6976	124.692	108.372
	8
	9
	10	118.013	61.525	116.649	116.582	102.07	158.705	25.6563	100.369	68.0678	83.9748	103.446	72.3823
	11
	12
	13
	14	119.082	36.0236	30.7907	146.123	128.177	125.058	26.9392	29.1791	16.9646	53.1133	59.0562	90.3208

## Sheet: Fig.7I
Fig. 7I
Tumor weight of each condition
PDX_C	PDX_C_JQ1_012623
Vehicle	JQ1
82	10.6
71.3	28.8
30.5	23
73	28
92	63
81.4	86

[truncated: 4 more sheets: Fig.7K, Fig.7L, Supplementary Fig. 2A-D, Supplementary Fig. 3A-B]
